# Supplementary material for: Whole Genome Sequence Analysis of Cupriavidus necator C39, a Multiple Heavy Metal(loid) and Antibiotic Resistant Bacterium Isolated from a Gold/Copper Mine
Source: Microorganisms. 2023 Jun 7;11(6):1518. doi: 10.3390/microorganisms11061518 (PMC10304115; doi:10.3390/microorganisms11061518)
Supplement: Supplementary file 1 [file microorganisms-11-01518-s001.zip]

Archive with 1 entries (1 files):
- microorganisms-2391139-supplementary.pdf
